# Supplementary material for: Gene expression differences in the olfactory bulb associated with differential social interactions and olfactory deficits in Pax6 heterozygous mice
Source: Biol Open. 2025 Feb 4;14(2):BIO061647. doi: 10.1242/bio.061647 (PMC11832127; doi:10.1242/bio.061647)
Supplement: File S1. This file list all differentially expressed genes that were identified in the RNAseq analysis. [file biolopen-14-061647-FileS1.xlsx]

## Sheet: DE genes
Gene ID	baseMean	log2FoldChange	lfcSE	stat	pvalue	padj
Prss12	179.37	-2.49659	0.197299	-12.6538	1.06586e-36	1.64228e-32
Sec14l3	453.167	-2.88497	0.24793	-11.6362	2.69641e-31	2.07731e-27
Cbr2	243.395	-2.2764	0.260274	-8.74618	2.20706e-18	1.13355e-14
Aqp3	77.6184	-3.64715	0.431003	-8.46202	2.62786e-17	1.01225e-13
Umodl1	153.064	-1.72706	0.20848	-8.28406	1.19044e-16	3.66846e-13
Krt8	63.7442	-3.29969	0.434271	-7.59823	3.0021e-14	7.70939e-11
Vip	642.786	-1.40933	0.186159	-7.57053	3.71709e-14	8.18185e-11
Fetub	80.7442	-2.03877	0.274348	-7.43134	1.07505e-13	2.07055e-10
Prss33	46.535	-4.12749	0.557333	-7.40578	1.30382e-13	2.09172e-10
Aox2	144.401	-2.61232	0.352996	-7.40042	1.35756e-13	2.09172e-10
Cacna1c	5252.4	0.405968	0.0581422	6.98234	2.90308e-12	4.06643e-09
Htr3a	205.174	-1.08233	0.155752	-6.94906	3.67715e-12	4.72146e-09
Tenm4	3794.54	0.398281	0.0579591	6.87175	6.3418e-12	7.5165e-09
Slc6a3	161.585	-1.5895	0.231877	-6.85491	7.13573e-12	7.85338e-09
Bpifb3	317.008	-3.67734	0.539972	-6.81025	9.74296e-12	1.0008e-08
Rtp1	105.054	-1.72683	0.25426	-6.79159	1.10904e-11	1.06801e-08
Krt18	86.6018	-2.42317	0.365889	-6.62269	3.52712e-11	3.19681e-08
Ebf2	108.719	-1.54939	0.243924	-6.35194	2.12615e-10	1.81998e-07
Gfy	205.68	-1.43995	0.22894	-6.28964	3.18206e-10	2.58049e-07
Galm	155.257	-1.49185	0.240189	-6.21115	5.25994e-10	4.05226e-07
Rlbp1	636.149	-0.663103	0.109752	-6.04184	1.52365e-09	1.11792e-06
Epcam	84.8383	-2.23255	0.375978	-5.93799	2.88543e-09	2.02085e-06
Esrp1	74.4031	-3.34132	0.567788	-5.8848	3.98524e-09	2.66976e-06
Cnga2	150.349	-1.45411	0.247939	-5.86478	4.49724e-09	2.88723e-06
Rgr	20.421	-4.02416	0.692685	-5.80951	6.26559e-09	3.86161e-06
Pvalb	101.494	-1.78465	0.308219	-5.79021	7.02988e-09	4.16601e-06
Cnga4	65.4461	-1.54723	0.268903	-5.75385	8.72313e-09	4.978e-06
Abca13	63.3134	-2.08388	0.365529	-5.701	1.19106e-08	6.55421e-06
Ankrd22	29.0601	-5.23471	0.923466	-5.66854	1.44017e-08	7.65176e-06
Cxcl5	38.3273	-2.07739	0.375725	-5.52902	3.22024e-08	1.65392e-05
Atp6v1b1	20.3502	-3.72126	0.674617	-5.5161	3.466e-08	1.72271e-05
Scn9a	99.4893	-1.55712	0.287493	-5.41619	6.08836e-08	2.93155e-05
Stom	1133.04	-0.616867	0.114166	-5.40327	6.54383e-08	3.05537e-05
Ano2	76.0233	-1.54361	0.286252	-5.39248	6.94908e-08	3.14916e-05
Kcnj5	40.072	-2.05962	0.384895	-5.35111	8.74149e-08	3.84826e-05
Chil4	79.5229	-7.19522	1.35761	-5.2999	1.15865e-07	4.91995e-05
Fibcd1	492.422	-1.0129	0.191246	-5.29634	1.18145e-07	4.91995e-05
Plcb1	7514.13	0.264343	0.0502433	5.26125	1.43078e-07	5.65269e-05
Wdfy3	6060.59	0.298067	0.0566165	5.26467	1.40442e-07	5.65269e-05
Slc27a2	122.042	-1.11572	0.212836	-5.24217	1.58695e-07	6.11294e-05
Slc5a1	17.9967	-3.90988	0.747472	-5.2308	1.68779e-07	6.34278e-05
Mgst1	838.323	-0.877999	0.168076	-5.22382	1.75269e-07	6.42988e-05
Sipa1l1	15426.2	0.311347	0.0597798	5.20823	1.90646e-07	6.83135e-05
Nav2	2403.06	0.357831	0.0687996	5.20106	1.98155e-07	6.93904e-05
Slco5a1	1233.31	0.458486	0.0890315	5.14971	2.60896e-07	8.93309e-05
Cdcp1	22.6153	-3.27444	0.63829	-5.13002	2.89711e-07	9.70407e-05
Adam28	34.7263	-2.04283	0.403297	-5.06534	4.07674e-07	0.000133648
Tnik	8339.32	0.381067	0.0755189	5.04599	4.5118e-07	0.000144829
Krt5	13.8179	-4.21964	0.843276	-5.00387	5.61906e-07	0.000176691
Cyp2b10	30.2581	-5.00397	1.00776	-4.96544	6.85471e-07	0.000211235
Gramd1c	154.239	-1.02695	0.207167	-4.95712	7.15454e-07	0.000216151
Jun	1765.42	0.382412	0.0776495	4.92484	8.44279e-07	0.000250166
Fat3	3756	0.404102	0.0826089	4.89175	9.99455e-07	0.000290559
Olfr536	26.6853	-3.01589	0.617065	-4.88749	1.02131e-06	0.000291415
Nrxn3	10491.9	0.376238	0.0772788	4.86858	1.12404e-06	0.000314893
Clic6	106.605	-1.07589	0.22176	-4.85162	1.22457e-06	0.000336932
Tenm3	4747.83	0.321619	0.06654	4.83347	1.34172e-06	0.000362688
Gpr174	14.5958	-3.21606	0.666885	-4.8225	1.41768e-06	0.000376613
Kmt2d	2591.19	0.352258	0.0731131	4.81799	1.45008e-06	0.000378693
Hgf	149.841	-0.854051	0.177452	-4.81285	1.48793e-06	0.000382101
Ces1e	27.137	-4.04938	0.84218	-4.80821	1.52289e-06	0.000384666
Mslnl	48.9712	-1.74351	0.364121	-4.78826	1.6823e-06	0.000418079
Prkca	13660.2	0.380535	0.0795885	4.78128	1.74183e-06	0.000426002
Kmt2a	5583	0.300127	0.0630049	4.76356	1.9021e-06	0.000457931
Tln2	4341.43	0.308429	0.0652488	4.72698	2.27888e-06	0.000540199
Cngb1	106.631	-1.14813	0.243301	-4.71897	2.37043e-06	0.000553387
Reln	8383.42	0.551466	0.117227	4.70426	2.54786e-06	0.000585931
Nhsl2	2055.99	0.318072	0.0681164	4.66954	3.01876e-06	0.000684016
Tmc5	18.1237	-2.66448	0.5711	-4.66552	3.0784e-06	0.00068742
Casz1	55.7871	-1.61146	0.347298	-4.63998	3.48448e-06	0.000766983
Cyp2g1	427.089	-2.17441	0.470058	-4.62584	3.73081e-06	0.000792567
Dock3	9927.56	0.281216	0.06081	4.6245	3.75502e-06	0.000792567
Kmt2c	3863.12	0.302202	0.0653054	4.62751	3.70084e-06	0.000792567
Apc	28617.1	0.375714	0.0812973	4.62148	3.81012e-06	0.000793328
Hbb-bs	3028.17	-0.608347	0.131945	-4.61063	4.01456e-06	0.000824752
Rasgrp1	17596.2	0.293803	0.0639392	4.59503	4.32686e-06	0.000877213
Dennd5b	4239.79	0.273015	0.0595359	4.58572	4.5242e-06	0.00090531
Ank3	9758.08	0.265256	0.057884	4.58255	4.59331e-06	0.000907355
Kit	1024.06	-0.558975	0.12226	-4.57201	4.83074e-06	0.000942177
Ppp1r12b	12577.4	0.280408	0.0614322	4.56452	5.00645e-06	0.000964243
Pon1	80.3422	-2.31184	0.507206	-4.55798	5.1647e-06	0.000982441
Cacnb2	983.712	-0.40627	0.0893752	-4.54567	5.47597e-06	0.00100057
Atp2b2	13230.2	0.300391	0.0660108	4.55063	5.34862e-06	0.00100057
Rev3l	4202.73	0.305084	0.0671401	4.544	5.51976e-06	0.00100057
Fbn2	552.398	0.588028	0.129288	4.5482	5.41064e-06	0.00100057
Oprd1	880.605	0.49617	0.109821	4.51797	6.24363e-06	0.00111863
Clstn2	2483.15	0.359968	0.0798754	4.50662	6.58698e-06	0.00116658
Nos1	2786.63	0.362718	0.0806193	4.49915	6.8227e-06	0.00119459
Pcdhb1	27.6098	-1.93435	0.431817	-4.47956	7.47976e-06	0.00129492
Fat1	6347.76	0.449764	0.100553	4.47293	7.71567e-06	0.00132092
Adra1a	1039.42	0.448605	0.100358	4.47006	7.81988e-06	0.00132405
Adamts15	432.368	0.507598	0.113906	4.45627	8.33972e-06	0.00139672
Tbc1d9	5205.28	0.25352	0.0569217	4.45385	8.43457e-06	0.00139742
Abca1	4135.34	0.337716	0.0760014	4.44355	8.84858e-06	0.00145041
Unc80	10872.5	0.207649	0.0467932	4.43759	9.09723e-06	0.00147547
Macf1	14236.4	0.302695	0.068289	4.43255	9.31233e-06	0.0014896
Bcl11b	2911.64	0.340328	0.0768054	4.43105	9.37765e-06	0.0014896
Slc5a8	20.5553	-2.19934	0.499799	-4.40045	1.08025e-05	0.00169842
Gabrp	10.6405	-4.16186	0.953273	-4.36586	1.26623e-05	0.00197072
Lrp1b	2372.48	0.443575	0.10167	4.36288	1.28364e-05	0.00197784
Cers6	2655.09	0.292081	0.0670711	4.35479	1.33195e-05	0.00203195
Zic1	4068.19	0.360035	0.0827635	4.35016	1.36038e-05	0.00205497
Atp2b1	19943.6	0.26348	0.0606271	4.34592	1.38694e-05	0.00207476
Etnppl	1183.91	0.547961	0.126892	4.31833	1.57216e-05	0.00232922
Olfr533	15.0085	-3.02708	0.703275	-4.30426	1.67542e-05	0.00244576
Cd36	108.721	-1.12338	0.26105	-4.30332	1.68257e-05	0.00244576
Tet1	1080.16	0.382297	0.0888952	4.30054	1.70386e-05	0.00245356
Serpinb11	16.2561	-2.84738	0.662903	-4.29533	1.74438e-05	0.00246651
Lrba	3510.63	0.290374	0.0676033	4.29526	1.74487e-05	0.00246651
Alas2	230.583	-0.685617	0.159938	-4.28677	1.81289e-05	0.00253936
Glg1	7443.8	0.245237	0.0574162	4.27122	1.94406e-05	0.00269857
Cngb3	16.5718	-6.04472	1.41934	-4.25884	2.05491e-05	0.00282697
Cyp1a2	87.3902	-1.83682	0.433048	-4.24161	2.21923e-05	0.00302601
Arhgap20	2821.23	0.269563	0.0641764	4.20035	2.66507e-05	0.00357073
Adarb2	1936.99	0.301716	0.0718246	4.20074	2.6605e-05	0.00357073
Srrm4	1823.03	0.27599	0.0657552	4.19723	2.70198e-05	0.00358897
Pigr	20.8334	-3.34547	0.797609	-4.19437	2.73626e-05	0.00360344
Tc2n	180.116	-4.00561	0.956059	-4.18971	2.79311e-05	0.00364714
Mpped2	1274.96	0.32289	0.0772019	4.18241	2.88432e-05	0.00370661
Hdac4	2303.47	0.334876	0.0800714	4.18222	2.88677e-05	0.00370661
Fam129a	273.674	-0.734391	0.175775	-4.17803	2.94047e-05	0.00374436
Dnmt3a	4134.4	0.256048	0.0613523	4.17341	3.00075e-05	0.0037898
Hmcn2	29.3052	-1.9087	0.457906	-4.16833	3.06838e-05	0.0038437
Cldn7	19.6075	-3.22103	0.777009	-4.14542	3.39192e-05	0.00419263
Muc2	33.027	-1.92932	0.465481	-4.14478	3.40134e-05	0.00419263
Dip2c	3687.83	0.232443	0.0563821	4.12265	3.74546e-05	0.00458016
Pon3	120.227	-1.12844	0.274056	-4.11756	3.82901e-05	0.00460917
Bcl11a	3242.95	0.253656	0.0615791	4.11918	3.80218e-05	0.00460917
Olfr15	7.70147	-5.5912	1.3598	-4.11179	3.92599e-05	0.00468927
Ptprm	2804.33	0.31839	0.0775522	4.10549	4.03465e-05	0.00478199
Acp5	65.925	-2.35602	0.574884	-4.09825	4.16291e-05	0.00481579
Enpp2	4019.19	-0.2917	0.0711992	-4.09695	4.18622e-05	0.00481579
Map1b	19962.1	0.260622	0.0636154	4.09685	4.18819e-05	0.00481579
Kcnb2	3924.25	0.377248	0.0920448	4.09852	4.15792e-05	0.00481579
Mga	3538.95	0.273486	0.0669296	4.08618	4.38534e-05	0.00500514
Ctsk	147.001	-0.971517	0.238223	-4.07819	4.53882e-05	0.00514222
Sult1d1	110.693	-1.12635	0.27947	-4.03032	5.57001e-05	0.00621903
Celf2	12160.9	0.237993	0.0590475	4.03053	5.56509e-05	0.00621903
Lnpep	2172.08	0.276833	0.069068	4.00813	6.12018e-05	0.00678415
Tmprss2	25.5772	-2.90827	0.726225	-4.00465	6.21101e-05	0.00683566
Arhgef12	7548.36	0.198565	0.0496516	3.99918	6.35633e-05	0.00689707
Erbb4	3249.81	0.360699	0.090187	3.99946	6.3488e-05	0.00689707
Aldh1a7	73.6517	-1.59908	0.400199	-3.99572	6.44985e-05	0.0069496
Prrc2c	5451.96	0.333545	0.083733	3.98344	6.79248e-05	0.00726796
Grin2b	10245.9	0.520273	0.131121	3.96788	7.25148e-05	0.00770557
Cyb5a	1255.52	-0.455179	0.114846	-3.96339	7.38918e-05	0.00779811
Agr2	53.2949	-2.29648	0.580173	-3.95827	7.5495e-05	0.00791311
Scn3a	2988.27	0.313369	0.0793659	3.9484	7.86737e-05	0.00819057
Slc44a3	18.5213	-2.98988	0.759325	-3.93755	8.23191e-05	0.00851257
Sema6a	1545.95	0.277399	0.070497	3.93491	8.32269e-05	0.00854907
Dync2h1	1516.88	0.366086	0.0932104	3.92752	8.58248e-05	0.00875754
Rapgef2	3909.06	0.240684	0.0615489	3.91045	9.21242e-05	0.00933848
Vat1l	1117.45	-0.359704	0.0921051	-3.90536	9.40835e-05	0.00947476
Tac2	90.4682	-1.0994	0.281702	-3.9027	9.51274e-05	0.00951768
Fn1	2907.48	0.3477	0.0892558	3.89555	9.79771e-05	0.00967753
Dgki	1367.7	0.371371	0.0953324	3.89554	9.79813e-05	0.00967753
Tmem139	9.14234	-4.64734	1.19916	-3.87549	0.000106409	0.0103769
Setd1b	1254.64	0.292997	0.0755845	3.87642	0.000106005	0.0103769
Gnal	2206.31	-0.485174	0.125372	-3.86988	0.000108891	0.0105521
Tspan1	9.02149	-3.59622	0.932195	-3.8578	0.000114412	0.010624
Ppl	15.2203	-2.45826	0.637234	-3.8577	0.000114459	0.010624
Otx2	44.3076	-1.74952	0.453202	-3.86035	0.000113226	0.010624
Ncapg2	239.591	-0.552084	0.142823	-3.86552	0.000110851	0.010624
Kcnj3	5267.25	0.217106	0.056215	3.86206	0.000112434	0.010624
Trio	5212.92	0.237902	0.0616121	3.86128	0.000112793	0.010624
Bptf	3558.44	0.249137	0.0645259	3.86104	0.000112905	0.010624
B4galnt3	50.5651	-1.25344	0.325267	-3.85356	0.000116413	0.0106767
Ago2	3093.99	0.219114	0.0568391	3.85498	0.000115738	0.0106767
Tpbg	841.437	0.58012	0.150798	3.847	0.000119575	0.0109019
Ugt2a1	1217.94	-2.56768	0.668413	-3.84146	0.000122302	0.0110849
Tnks	3221.36	0.221993	0.0582164	3.81324	0.000137156	0.0123585
Tac4	9.30965	-4.10542	1.07784	-3.80895	0.000139559	0.012474
Spint2	239.531	-0.9918	0.260642	-3.80522	0.000141676	0.012474
Baz2a	2534.22	0.24475	0.064282	3.80744	0.000140415	0.012474
Tnrc6b	3111.17	0.343828	0.0903414	3.80587	0.000141306	0.012474
Slco1a5	76.1651	-2.10112	0.552587	-3.80233	0.000143339	0.012525
Camta1	8401.96	0.257861	0.0678414	3.80094	0.00014415	0.012525
Zfp462	1977.51	0.274193	0.072156	3.8	0.000144694	0.012525
Sox4	3634.88	0.273844	0.0721779	3.79401	0.000148232	0.0127595
Pnoc	76.4894	-1.16089	0.306285	-3.79024	0.000150504	0.0128831
Sftpd	7.12663	-4.0968	1.08253	-3.78447	0.000154034	0.0129912
Kat6b	3604.08	0.228384	0.0603447	3.78466	0.000153919	0.0129912
Fry	3406.24	0.290682	0.0768176	3.78405	0.000154296	0.0129912
Ildr1	42.5303	-1.93346	0.512686	-3.77124	0.00016244	0.0136026
Ibsp	34.1216	-1.47069	0.390235	-3.76872	0.000164089	0.0136664
Chrdl1	1027.52	-0.370423	0.0983433	-3.76663	0.000165467	0.0137071
Pqlc3	40.2154	-1.44997	0.385924	-3.75714	0.000171869	0.0141613
Ntng1	1936.76	0.309061	0.0823089	3.7549	0.000173412	0.0142124
Rpl34	2606.38	-0.327644	0.0873112	-3.7526	0.000175012	0.0142677
Hba-a1	782.061	-0.541535	0.144548	-3.74639	0.000179397	0.014344
Scube1	3295.59	0.287167	0.0766595	3.74601	0.000179672	0.014344
Abl2	6489.69	0.327765	0.087458	3.74768	0.000178477	0.014344
Myo16	6828.46	0.345488	0.092214	3.74659	0.000179253	0.014344
Huwe1	10293.9	0.230497	0.0616326	3.73985	0.000184133	0.0146243
Bod1l	2494	0.266191	0.071407	3.72779	0.000193163	0.0152629
Kmt2e	4162.85	0.237619	0.0638232	3.72309	0.000196803	0.0153926
Hipk2	2165.52	0.244088	0.0655486	3.72377	0.000196271	0.0153926
Wfdc18	18.4965	-2.56056	0.688735	-3.71777	0.000200988	0.0156193
Ash1l	5251.77	0.251512	0.0676682	3.71684	0.00020173	0.0156193
Pla2r1	31.0358	-1.59432	0.429156	-3.71503	0.000203182	0.0156531
Ryr2	5441.59	0.284511	0.0766328	3.71265	0.000205098	0.0157222
Nxph3	57.5245	-1.22982	0.332464	-3.69911	0.000216357	0.0164437
Adcy3	1107.96	-0.319488	0.0864638	-3.69505	0.000219847	0.0164437
Gsk3b	5533.29	0.189546	0.0512971	3.69506	0.000219832	0.0164437
Ccdc88a	5044.5	0.20433	0.0552628	3.69742	0.000217804	0.0164437
Lgi2	594.296	0.397765	0.107644	3.69519	0.000219727	0.0164437
Clgn	387.578	-0.448705	0.12158	-3.6906	0.000223727	0.0166531
Arhgef17	5733.95	0.241493	0.0655674	3.68313	0.000230387	0.0170664
Wfdc2	36.0817	-2.0183	0.548854	-3.67729	0.000235723	0.0172133
Cep170	5241.49	0.216686	0.0589449	3.67609	0.000236839	0.0172133
Lrrc7	1532.62	0.392013	0.106594	3.67763	0.000235415	0.0172133
Acan	445.251	0.54261	0.14754	3.67772	0.000235326	0.0172133
Rtp2	95.2514	-1.00909	0.274884	-3.67095	0.000241654	0.0174808
Prdx1	3642.06	-0.27348	0.0746413	-3.66393	0.000248376	0.0178831
Nfatc1	387.016	-0.48824	0.133309	-3.66247	0.000249796	0.0178856
Soga1	1465.92	0.299	0.0816604	3.66151	0.000250732	0.0178856
Trim62	1421.65	0.289802	0.0791878	3.65968	0.000252535	0.0179311
Kdm5b	2668.28	0.227701	0.0622648	3.65698	0.000255206	0.0179553
Lyst	2615.2	0.317874	0.0869169	3.65722	0.000254968	0.0179553
Ptk2b	9310.2	0.198198	0.0542486	3.65351	0.00025868	0.0180878
Psd3	19698	0.225017	0.0616018	3.65276	0.000259437	0.0180878
Esrp2	35.2314	-3.17396	0.870404	-3.64653	0.000265801	0.018448
Cyp2f2	272.137	-2.18979	0.601598	-3.63995	0.000272689	0.0188173
Pde4dip	6533.12	0.209902	0.0576793	3.63913	0.000273564	0.0188173
Akap9	3555.03	0.228632	0.0629297	3.63313	0.00028	0.0190896
Ubr4	5068.2	0.260969	0.0718078	3.63427	0.000278774	0.0190896
Cacna1d	3503.09	0.285272	0.0786638	3.62647	0.000287324	0.0195026
2210016F16Rik	282.772	-0.518702	0.144011	-3.60182	0.000315999	0.0213549
Nf1	2929.14	0.272348	0.0756726	3.59903	0.000319409	0.0214911
Tcerg1l	391.827	-0.495309	0.137753	-3.59564	0.0003236	0.0216784
Fam102b	5716.11	0.283699	0.0789848	3.59182	0.000328378	0.0219033
F2rl1	23.9811	-2.89974	0.80795	-3.589	0.000331944	0.0220456
Atp6v0a4	12.9961	-2.35713	0.657573	-3.58458	0.000337616	0.0222307
Tiam1	6150.13	0.310763	0.0866696	3.5856	0.000336298	0.0222307
Prss8	26.1581	-2.65524	0.741691	-3.57998	0.000343625	0.0224346
Lmtk2	4874.16	0.185937	0.0519361	3.58012	0.000343438	0.0224346
Cd9	1319.13	-0.264057	0.0738319	-3.57646	0.000348273	0.0226422
AU021092	132.419	-1.57645	0.441541	-3.57033	0.000356529	0.0230815
Llgl2	45.5397	-1.85329	0.520163	-3.5629	0.000366782	0.023646
Scn4b	165.982	-1.42922	0.401857	-3.55653	0.000375779	0.0240249
Cep350	2382.39	0.256907	0.0722136	3.5576	0.000374255	0.0240249
Syndig1l	482.723	-0.713344	0.200933	-3.55016	0.000385003	0.0245129
Med13	3950.17	0.231805	0.0653163	3.54896	0.000386758	0.0245233
Kcna2	1663.09	0.274197	0.0773413	3.54529	0.000392182	0.0247654
Kcnh5	839.145	0.333067	0.0942204	3.53498	0.000407803	0.0256466
Serpinf1	735.973	-0.425544	0.120592	-3.52879	0.000417459	0.0261472
Runx1t1	831.375	0.328241	0.0932155	3.52131	0.000429414	0.0267871
Tmem131	2419.13	0.269048	0.0764361	3.51991	0.00043169	0.0268205
Cttnbp2	4277.38	0.241536	0.0686805	3.51681	0.000436772	0.0270272
Slc36a2	52.2754	-1.20185	0.342615	-3.50786	0.00045172	0.0278404
Olfr1229	6.31759	-3.96107	1.13011	-3.50502	0.000456567	0.028027
Lrrc3b	282.356	-0.472403	0.134963	-3.50024	0.000464835	0.0284214
Lum	314.654	-1.07742	0.308217	-3.49566	0.000472896	0.0287999
Sh2d4a	15.4218	-2.5602	0.733265	-3.4915	0.000480317	0.0288309
Cdh26	23.9965	-1.69288	0.484902	-3.49118	0.00048089	0.0288309
Fap	114.159	-0.78331	0.224346	-3.49152	0.000480276	0.0288309
Htt	4455.01	0.209338	0.0599411	3.4924	0.000478701	0.0288309
Zbtb20	3762.54	0.296413	0.0850068	3.48693	0.000488606	0.02918
Slc8a1	2303.68	0.36059	0.103987	3.46765	0.000525034	0.0312344
Cldn3	20.9994	-2.06983	0.598427	-3.45878	0.00054262	0.0321565
Dlg2	8753.85	0.209135	0.0605143	3.45596	0.000548331	0.0323705
Lrrc8e	8.07094	-4.05563	1.17685	-3.44616	0.000568615	0.0334398
Gcnt2	425.757	-0.510442	0.148397	-3.4397	0.000582353	0.0341175
Htatip2	99.941	-0.778096	0.226737	-3.43171	0.000599782	0.0350055
Kcnj16	1570.65	0.392323	0.114384	3.42989	0.000603824	0.0351084
Phc3	2557.59	0.209133	0.061016	3.42751	0.000609155	0.0352852
Lgals1	373.445	-0.609836	0.178344	-3.41943	0.00062753	0.0362134
Tspan8	71.8782	-1.33014	0.390442	-3.40677	0.000657377	0.037552
Unc79	2107.05	0.260755	0.0765706	3.40542	0.000660634	0.037552
Ubn2	2109.77	0.287821	0.0845419	3.40448	0.000662912	0.037552
Thsd7a	2325.33	0.305052	0.0896029	3.40448	0.000662895	0.037552
Herc1	8086.95	0.321343	0.0943109	3.40727	0.000656155	0.037552
Iqgap2	124.242	-1.28378	0.37732	-3.40236	0.000668065	0.0377053
Map2	35817.2	0.216671	0.0637535	3.39858	0.000677369	0.0380909
Omg	1298.15	-0.461493	0.135915	-3.39546	0.000685136	0.0383875
Pitx1	8.92432	-2.67926	0.790146	-3.39084	0.000696779	0.0388984
Csrnp3	3118.33	0.202815	0.0599438	3.38342	0.000715901	0.0398217
Trip12	6406.15	0.181295	0.0536663	3.37819	0.000729643	0.0404401
Gldn	70.071	-0.921186	0.272791	-3.37689	0.0007331	0.040486
Kcnj15	44.1192	-1.63104	0.483363	-3.37436	0.000739874	0.0407142
Nsd1	5624.07	0.22533	0.0668619	3.37008	0.000751454	0.0410581
Sema3c	4341.94	0.397159	0.117845	3.37019	0.000751154	0.0410581
Cltc	23410.1	0.16761	0.0497582	3.36849	0.000755818	0.0411507
Glb1l2	229.355	-2.16844	0.645082	-3.3615	0.000775195	0.0420571
Gabarap	3200.32	-0.211596	0.0630864	-3.35408	0.000796306	0.0430508
Bglap	16.7779	-2.2025	0.657167	-3.35151	0.000803714	0.0432718
mt-Nd2	83539.9	-0.194595	0.0581054	-3.349	0.000811047	0.0432718
Cadps	9570.65	0.172894	0.0516436	3.34784	0.000814445	0.0432718
Nalcn	4093.34	0.187712	0.0560962	3.34625	0.000819118	0.0432718
Dido1	2523.45	0.236942	0.0707228	3.35029	0.000807259	0.0432718
Nav1	3695.45	0.296917	0.0887397	3.34594	0.000820052	0.0432718
Kcnh8	115.178	0.714796	0.213529	3.34754	0.000815327	0.0432718
4933427D14Rik	849.84	0.286142	0.0857759	3.33592	0.000850181	0.0447085
Ehf	24.9684	-1.61954	0.485906	-3.33303	0.000859068	0.0449852
Dgkb	6600.66	0.21469	0.0644269	3.33231	0.000861283	0.0449852
Dnmt1	2042.62	0.240123	0.0720808	3.3313	0.000864407	0.0449959
Olfr166	7.50896	-3.36402	1.01053	-3.32896	0.000871716	0.0451434
Cpm	204.625	-0.566197	0.170192	-3.32681	0.000878448	0.0451434
Zbtb37	1491.23	0.267001	0.0802613	3.32665	0.000878961	0.0451434
Zbtb38	2388.76	0.275137	0.0826791	3.32777	0.000875452	0.0451434
Folr1	10.7352	-3.73369	1.12327	-3.32394	0.000887544	0.0454328
Ttll6	41.7	-1.21246	0.365211	-3.3199	0.000900507	0.0457357
Kcnd3	4862.7	0.197607	0.0595224	3.31987	0.000900597	0.0457357
Syt6	4908.28	0.392671	0.118299	3.31932	0.000902366	0.0457357
Coch	428.072	-0.469907	0.141904	-3.31145	0.000928122	0.0467613
Hmbox1	2184.61	0.220452	0.066576	3.31129	0.000928672	0.0467613
Rassf3	453.667	-0.689449	0.208815	-3.30172	0.000960931	0.0480715
Kidins220	9737.02	0.180437	0.0546483	3.30178	0.000960741	0.0480715
Hivep2	10822.9	0.231119	0.0700373	3.29995	0.000967032	0.0482201
Ncoa2	3996.93	0.194018	0.0588223	3.29838	0.000972452	0.0482276
Pag1	1413.92	0.249294	0.075608	3.29719	0.000976571	0.0482276
Lrp1	9536.79	0.273037	0.082798	3.29763	0.000975029	0.0482276
Prrc2b	14385.7	0.164231	0.0498535	3.29427	0.00098679	0.0485766
Slc4a4	12650.5	0.274173	0.0832537	3.29323	0.000990451	0.0486015
Igf1r	739.068	0.302189	0.091815	3.29128	0.000997333	0.0487498
Dync1h1	12423.6	0.3261	0.0991011	3.29058	0.000999801	0.0487498
